# Supplementary material for: Towards the Use of Lichens as a Source of Bioactive Substances for Topical Applications
Source: Molecules. 2024 Sep 13;29(18):4352. doi: 10.3390/molecules29184352 (PMC11433770; doi:10.3390/molecules29184352)
Supplement: Supplementary file 1 [file molecules-29-04352-s001.zip]

Archive with 1 entries (1 files):
- molecules-3152229-supplementary.pdf
